# Supplementary material for: Exploratory plasma proteomic analysis in a randomized crossover trial of aspirin among healthy men and women
Source: PLoS One. 2017 May 25;12(5):e0178444. doi: 10.1371/journal.pone.0178444 (PMC5444835; doi:10.1371/journal.pone.0178444)
Supplement: S1 Data File — (XLSX) [file pone.0178444.s001.xlsx]

## Sheet: Sheet1
ABCID	Batch	Our..	Pair..	Slide	Genotype	Sex	seq	case
21103	1	2	1	10048366	2*2	fem	ab	0
21103	1	1	1	10048394	2*2	fem	ab	1
21106	1	4	2	10045405	1*1	fem	ba	1
21106	1	3	2	10048356	1*1	fem	ba	0
21117	1	6	3	10045408	1*1	fem	ba	1
21117	1	5	3	10045404	1*1	fem	ba	0
21121	1	7	4	10044054	1*1	fem	ab	1
21121	1	8	4	10045407	1*1	fem	ab	0
21134	1	11	6	10044052	1*1	male	ab	1
21134	1	12	6	10044061	1*1	male	ab	0
21150	1	14	7	10044072	1*1	fem	ab	0
21150	1	13	7	10044074	1*1	fem	ab	1
21151	1	15	8	10044068	2*2	male	ab	1
21151	1	16	8	10044070	2*2	male	ab	0
21217	1	18	9	10044164	2*2	fem	ba	1
21217	1	17	9	10044165	2*2	fem	ba	0
21233	1	20	10	10045370	1*1	male	ba	1
21233	1	19	10	10045371	1*1	male	ba	0
21235	1	21	11	10045367	1*1	male	ba	0
21235	1	22	11	10045369	1*1	male	ba	1
21241	1	24	12	10045368	1*1	male	ab	0
21241	1	23	12	10045366	1*1	male	ab	1
21248	2	25	13	10045365	2*2	fem	ba	0
21248	2	26	13	10045364	2*2	fem	ba	1
21257	2	28	14	10044173	2*2	fem	ba	1
21257	2	27	14	10044172	2*2	fem	ba	0
21281	2	32	16	10044166	2*2	male	ba	1
21281	2	31	16	10044170	2*2	male	ba	0
21282	2	33	17	10044168	1*1	male	ba	0
21282	2	34	17	10045372	1*1	male	ba	1
21289	2	36	18	10045373	2*2	male	ba	1
21289	2	35	18	10045374	2*2	male	ba	0
21300	2	37	19	10045375	1*1	fem	ba	0
21300	2	38	19	10045379	1*1	fem	ba	1
21328	2	40	20	10045378	1*1	male	ab	0
21328	2	39	20	10045377	1*1	male	ab	1
21336	2	41	21	10045338	2*2	male	ab	1
21336	2	42	21	10045337	2*2	male	ab	0
21353	2	44	22	10045380	2*2	male	ba	1
21353	2	43	22	10045381	2*2	male	ba	0
21385	2	46	23	10045383	1*1	male	ba	1
21385	2	45	23	10044225	1*1	male	ba	0
21399	2	47	24	10044224	2*2	male	ab	1
21399	2	48	24	10044049	2*2	male	ab	0
21413	3	50	25	10045247	2*2	male	ba	1
21413	3	49	25	10045248	2*2	male	ba	0
21444	3	52	26	10045244	1*1	male	ab	0
21444	3	51	26	10045245	1*1	male	ab	1
21474	3	54	27	10045242	1*1	male	ba	1
21474	3	53	27	10045243	1*1	male	ba	0
21482	3	55	28	10045240	2*2	fem	ab	1
21482	3	56	28	10045241	2*2	fem	ab	0
21551	3	58	29	10045353	2*2	fem	ba	1
21551	3	57	29	10045239	2*2	fem	ba	0
21566	3	59	30	10045238	2*2	male	ab	1
21566	3	60	30	10045352	2*2	male	ab	0
21576	3	62	31	10044440	2*2	fem	ba	1
21576	3	61	31	10045351	2*2	fem	ba	0
21622	3	63	32	10044442	2*2	male	ba	0
21622	3	64	32	10044438	2*2	male	ba	1
21658	3	66	33	10044044	1*1	fem	ab	0
21658	3	65	33	10044043	1*1	fem	ab	1
21686	3	67	34	10044039	2*2	fem	ab	1
21686	3	68	34	10044045	2*2	fem	ab	0
21730	3	71	36	10045357	2*2	male	ab	1
21730	3	72	36	10045234	2*2	male	ab	0
21786	4	73	37	10045236	2*2	fem	ab	1
21786	4	74	37	10045237	2*2	fem	ab	0
21787	4	75	38	10045354	1*1	fem	ba	0
21787	4	76	38	10045356	1*1	fem	ba	1
21837	4	79	40	10044887	2*2	fem	ba	0
21837	4	80	40	10045179	2*2	fem	ba	1
21840	4	81	41	10044893	1*1	fem	ba	0
21840	4	82	41	10045181	1*1	fem	ba	1
21864	4	83	42	10045175	2*2	male	ba	0
21864	4	84	42	10045183	2*2	male	ba	1
21872	4	85	43	10045171	1*1	fem	ab	1
21872	4	86	43	10045167	1*1	fem	ab	0
21874	4	87	44	10045177	2*2	fem	ba	0
21874	4	88	44	10045169	2*2	fem	ba	1
21884	4	89	45	10045173	2*2	male	ab	1
21884	4	90	45	10045139	2*2	male	ab	0
21916	4	91	46	10045141	1*1	fem	ab	1
21916	4	92	46	10044859	1*1	fem	ab	0
21931	4	93	47	10045534	1*1	fem	ba	0
21931	4	94	47	10045538	1*1	fem	ba	1
21946	4	95	48	10045540	2*2	male	ba	0
21946	4	96	48	10045539	2*2	male	ba	1
